# Supplementary material for: Adducin‐1 Facilitates Influenza Virus Endosomal Trafficking and Uncoating by Regulating Branched Actin Dynamics and Myosin IIB Activity
Source: Adv Sci (Weinh). 2025 Jun 5;12(28):2417318. doi: 10.1002/advs.202417318 (PMC12302527; doi:10.1002/advs.202417318)
Supplement: Supplementary file 13 — Supplemental Table 1 [file ADVS-12-2417318-s011.xlsx]

## Sheet: Sheet1
Table S1. Primers used in this research. Related to STAR Methods.
Primer Names	Primer Sequences 5’- 3’	Annotations
p3xFlag-CMV-14-ADD1-F	CCGGAATTCAATGCCAGCCCGGACCAAGAAAGATTGTGC	Amplification of ADD1-A fragment from PK-15 cDNA library with restriction Enzyme cutting site of p3xFlag-CMV-14 at N-terminal, and sgRNA NGG mutation at C-terminal
ADD1-A-R	AGCGTTGTATCGACTGGCGGATCTGTTTGGGTGGTCTCACCTGAT
ADD1-B-F	ATCAGGTGAGACCACCCAAACAGATCCGCCAGTCGATACAACGCT	Amplification of ADD1-B fragment from PK-15 cDNA library with sgRNA NGG mutation at N-terminal, and restriction Enzyme cutting site of p3xFlag-CMV-14 at C-terminal
p3xFlag-CMV-14-ADD1-R	GCTCTAGAGGAGTCGCTCCTCTTCTTGCTCTTCTTCA
p3xFlag-CMV-14-ADD1-F	CCGGAATTCAATGCCAGCCCGGACCAAGAAAGATTGTGC	Amplification of ADD1 fragment from PK-15 cDNA library or ADD1 full length (A+B) with restriction Enzyme cutting site of p3xFlag-CMV-14 at N and C-terminal
p3xFlag-CMV-14-ADD1-R	GCTCTAGAGGAGTCGCTCCTCTTCTTGCTCTTCTTCA
pCAGGS-HA-ADD1-F	CCGGAATTCATGCCAGCCCGGACCAAGAAAGATTGTGC	Amplification of ADD1 fragment from PK-15 cDNA library with restriction Enzyme cutting site of pCAGGS-HA at N and C-terminal
pCAGGS-HA-ADD1-R	CGGGGTACCTCAGGAGTCGCTCCTCTTCTTGCTCTTCTTCA
ADD1-GENOME-F	CAAACGTCCACCAGAGCAGCA	Amplification of ADD1 PK-15 genome for sequencing
ADD1-GENOME-R	TGCCGTGAGCTGTGGTGTAG
ADD1-GENOME-F	TATCCGTTTGCCTTTCCAGCA	Amplification of ADD1 A549 genome for sequencing
ADD1-GENOME-R	CCACAGCATTATTTCTATTAG
pGEX-KG-Rabaptin5-R5BD-F	CGGAATTCTAATGGCTTCCATTTCCAGCTTA	Amplification of R5BD domin of Rabaptin5 from PK-15 cDNA library with restriction Enzyme cutting site of pGEX-KG at N and C-terminal
pGEX-KG-Rabaptin5-R5BD-R	CCGCTCGAGTCATGTCTCAGGGAGCTGGT
pGEX-KG-Rhotekin-RBD-F	CGGAATTCTAATGGACAGATTGCACATCCT	Amplification of RBD domin of Rhotekin from PK-15 cDNA library with restriction Enzyme cutting site of pGEX-KG at N and C-terminal
pGEX-KG-Rhotekin-RBD-R	CCCTCGAGTCACCGGCCTGTCTTCCCCA
pGEX-KG-Diaph1-RBD-F	CGGAATTCTAATGGAGCCGCCCGGTGGGGGT	Amplification of RBD domin of Diaph1 from PK-15 cDNA library with restriction Enzyme cutting site of pGEX-KG at N and C-terminal
pGEX-KG-Diaph1-RBD-R	CCCTCGAGTTAGTTTAAGAGAATCTGGAA
pGEX-KG-PAK1-PBD-F	CGGAATTCTAATGGAGCCGCCCGGTGGGGGT	Amplification of PBD domin of PAK1 from PK-15 cDNA library with restriction Enzyme cutting site of pGEX-KG at N and C-terminal
pGEX-KG-PAK1-PBD-R	CCCTCGAGTTAAGCTGATTTATCTGTAAA
p3xFlag-CMV-14-Myosin IIB-motor-F	CCAAGCTTATGTCCAAGGTGGAGGACATGGCCGA	Amplification of motor domin of myosin IIB from PK-15 cDNA library with restriction Enzyme cutting site of p3xFlag-CMV-14 at N and C-terminal
p3xFlag-CMV-14-Myosin IIB-motor-R	GCTCTAGAATCTCTTTCCTCCTCCAAGTG
lenti-puro-EGFP-RAB5-F	CCGGAATTCATGGTGAGCAAGGGCGAGGA	Amplification of EGFP with restriction Enzyme cutting site of lenti puro at N-terminal, and SGLRSRA linker at C-terminal
EGFP-R	AGCTCGAGATCTGAGTCCGGACTTGTACAGCTCG
RAB5-F	TCCGGACTCAGATCTCGAGCTATGGCTAATCGAGG	Amplification of RAB5 from PK-15 cDNA library with SGLRSRA linker at N-terminal, and restriction Enzyme cutting site of lenti puro at C-terminal
lenti-puro-EGFP-RAB5-R	TGCTCTAGATTAATTACTACAACACTGAC
lenti-puro-EGFP-RAB7-F	CCGGATATCATGGTGAGCAAGGGCGAGGA	Amplification of EGFP with restriction Enzyme cutting site of lenti puro at N-terminal, and SGLRSRA linker at C-terminal
EGFP-R	AGCTCGAGATCTGAGTCCGGACTTGTACAGCTCGT
RAB7-F	TCCGGACTCAGATCTCGAGCTATGACCTCTAGGAAG	Amplification of RAB7 from PK-15 cDNA library with SGLRSRA linker at N-terminal, and restriction Enzyme cutting site of lenti puro at C-terminal
lenti-puro-EGFP-RAB7-R	TGCTCTAGATCAGCAACTGCAGGTTTCCG
lenti-puro-EGFP-ARPC5-F	CCGGAATTCATGGTGAGCAAGGGCGAGGAGCT	Amplification of EGFP with restriction Enzyme cutting site of lenti puro at N-terminal, and SGLRSRA linker at C-terminal
EGFP-R	AGCTCGAGATCTGAGTCCGGACTTGTACAGCTCGTCCATGCCGA
ARPC5-F	TCCGGACTCAGATCTCGAGCATGTCGAAGAACACAGTGTCGT	Amplification of ARPC5 from PK-15cDNA library with SGLRSRA linker at N-terminal, and restriction Enzyme cutting site of lenti puro at C-terminal
lenti-puro-EGFP-ARPC5-R	TGCTCTAGACTACACGGTTTTCCTTGCAGT
lenti-puro-EGFP-lifeact-F	CCGGAATTCATGGTGAGCAAGGGCGAGGA	Amplification of EGFP-lifeact with restriction Enzyme cutting site of lenti puro at N and C-terminal
lenti-puro-EGFP-lifeact-R	TGCTCTAGATTACTCCTCCTTGGAGATGGACTCGAACTTCTTGATCAAGTCGGCCACGCCCATAGCTCGAGATCTGAGTCCGGACTTGTACAGCTCGTCCATGC
ADD1-F	TGAATTCGAGCTCATCGATATGCCAGCCCGGACCAAGAAA	Amplification of ADD1 full length from p3xFlag-CMV-14-ADD1 (sgRNA NGG mutation) with in-fusion adaptors of lenti-blast Vector
ADD1-R	GATATCTCGAGTGCGGCCGCTCAGGAGTCGCTCCTCTTCT
ADD1-F	TGAATTCGAGCTCATCGATATGCCAGCCCGGACCAAGAAA	Amplification of ADD1 full length from p3xFlag-CMV-14-ADD1 (sgRNA NGG mutation) with in-fusion adaptors of lenti-blast Vector (ADD1 [S726A] mutation)
ADD1-R	GATATCTCGAGTGCGGCCGCTCAGGAGTCGCTCCTCTTCTTGCTCTTCTTCAGGAAGGCGGGGG
pCAGGS-HA-ADD1-F	CCGGAATTCATGAATGGTGATTCTCGTG	Amplification of ADD1-A fragment from A549 cDNA library with restriction Enzyme cutting site of PCAGGS-HA at N-terminal, and sgRNA NGG mutation at C-terminal
ADD1-A-R	ACATTTGGTACATTCGTAGTCATAAAA
ADD1-B-F	TTTTATGACTACGAATGTACCAAATGT	Amplification of ADD1-B fragment from A549 cDNA library with restriction Enzyme cutting site of PCAGGS-HA at C-terminal, and sgRNA NGG mutation at N-terminal
pCAGGS-HA-ADD1-R	CGGGGTACCTCAGGAGTCACTCTTCTTCTTG
m-GAPDH-F	AGGTCGGTGTGAACGGATTTG	RT-qPCR primers for mouse GAPDH
m-GAPDH-R	TGTAGACCATGTAGTTGAGGTCA
m-ADD1-F	CAGGTCCCAACCCCTTCAAC	RT-qPCR primers for mouse ADD1
m-ADD1-R	ACTGTCGTCCCTGGATGTCG
p-ADD1-sgRNA-F	CACCGACCCAAACAGATCCGCCAGT	Annealing to form sgRNA targeting PK-15 ADD1
p-ADD1-sgRNA-R	AAACACTGGCGGATCTGTTTGGGTC
H-ADD1-sgRNA-F	CACCGTAGACATTTGGTACATTCG	Annealing to form sgRNA targeting Human ADD1
H-ADD1-sgRNA-R	AAACCGAATGTACCAAATGTCTAC
p-siADD1-sense-1	GUCCAUGAUUCUGCAAAGU	Pig siRNA ADD1-1
p-siADD1-antisense-1	ACUUUGCAGAAUCAUGGAC
p-siADD1-sense-2	CCUGCUCUGAGAGAGAAAU	Pig siRNA ADD1-2
p-siADD1-antisense-2	AUUUCUCUCUCAGAGCAGG
